# Supplementary material for: Development of Nevirapine Resistance in Children Exposed to the Prevention of Mother-to-Child HIV-1 Transmission Programme in Maputo, Mozambique
Source: PLoS One. 2015 Jul 10;10(7):e0131994. doi: 10.1371/journal.pone.0131994 (PMC4498634; doi:10.1371/journal.pone.0131994)
Supplement: S1 Table — (XLSX) [file pone.0131994.s001.xlsx]

## Sheet: Characterization of 79 subjects
Study code	Age (months)	Gender	Labour type	Birthweight (g)	Feeding practice	Child TCD4+ (%)	Child prophylaxis	Mother TCD4+ (cells/µl)	Mother WHO stage	Mother exposure to ARVs	Duration of mother exposure to ARVs (Months)	Viral load (copies/µl)	HIV-1 subtype	PI associated mutations	NRTI associated mutations	NNRTI associated mutations	Resistance mutations
NVP 001	3	M	Euto	< 2.500	LM	15	AZT+sd-NVP	465	II	PreTMF	1	>10.000.000	C		K219R		Interm resist AZT, d4T
NVP 002	7	F	Euto	≥ 2.500	LM	10	AZT	137	IV	AZT+3TC+NVP	6	150598	C			K103N	Resist EFV, NVP
NVP 006	9	F	Euto	< 2.500	LM	55	AZT+sd-NVP	622	I	PreTMF	12	350000	C		M184V	K103N	Resist NVP, EFV , ABC, ETR,ETC
NVP 012	3	M	Euto	≥ 2.500	LM	18	AZT+sd-NVP	340	II	PreTMF	1	183000	C			Y181C	Resist NVP, EFV; interm resist ETR, RIL
NVP 013	9	M	Euto	< 2.500	LM	39	AZT+sd-NVP	780	IV	PreTMF	0	1354	C				no resistance mutations
NVP 014	8	M	Euto	< 2.500	LM	22	AZT+sd-NVP	760	II	PreTMF	1	55200	C		D67N, M184V	K101H, G190A	Resist 3TC, FTC, EFV, NVP
NVP 046	5	F	Euto	≥ 2.500	LA	29	AZT+sd-NVP	651	III	AZT+3TC+NVP	28	136000	C				no resistance mutations
NVP 047	8	M	CS	≥ 2.500	LA	34	AZT+sd-NVP	890	II	AZT+3TC+NVP	24	77800	B				no resistance mutations
NVP 049	11	F	Euto	< 2.500	LM	36	AZT+sd-NVP	730	II	AZT+3TC+NVP	8	438000	C				no resistance mutations
NVP 051	3	F	Euto	≥ 2.500	LA	35	AZT+sd-NVP	765	III	AZT+3TC+NVP	21	942000	C				no resistance mutations
NVP 052	8	F	CS	< 2.500	LM	36	AZT+sd-NVP	980	III	AZT+3TC+NVP	6	190000	C				no resistance mutations
NVP 053	6	M	Euto	< 2.500	LM	22	AZT+sd-NVP	360	III	AZT+3TC+NVP	20	32000	C				no resistance mutations
NVP 054	4	M	Euto	≥ 2.500	LM	6	AZT+sd-NVP	420	III	AZT+3TC+NVP	2	44400	C				no resistance mutations
NVP 055	5	M	Euto	≥ 2.500	LM	28	AZT	280	III	AZT+3TC+NVP	19	40600	C				no resistance mutations
NVP 056	8	F	Euto	≥ 2.500	LM	46	AZT+sd-NVP	970	II	AZT+3TC+NVP	8	9600	C				no resistance mutations
NVP 057	3	M	CS	< 2.500	LA	39	AZT+sd-NVP	1120	II	AZT+3TC+NVP	27	1676000	C				no resistance mutations
NVP 058	10	F	Euto	≥ 2.500	LM	33	AZT+sd-NVP	400	III	AZT+3TC+NVP	9	66800	C				no resistance mutations
NVP 059	6	M	Euto	≥ 2.500	LM	24	AZT+sd-NVP	580	III	AZT+3TC+NVP	7	93000	C				no resistance mutations
NVP 060	4	M	Euto	≥ 2.500	LM	28	AZT+sd-NVP	650	III	AZT+3TC+NVP	6	46800	C				no resistance mutations
NVP 061	7	M	Euto	≥ 2.500	LM	36	AZT+sd-NVP	540	III	AZT+3TC+NVP	8	52400	A/C				no resistance mutations
NVP 062	8	F	Euto	< 2.500	LM	45	AZT	420	III	AZT+3TC+NVP	9	91600	C				no resistance mutations
NVP 063	6	F	Euto	≥ 2.500	LM	36	AZT+sd-NVP	630	III	AZT+3TC+NVP	4	3140	C				no resistance mutations
NVP 066	9	M	Euto	< 2.500	LM	41	AZT+sd-NVP	760	III	AZT+3TC+NVP	13	137000	C				no resistance mutations
NVP 067	4	M	CS	≥ 2.500	LM	10	AZT+sd-NVP	980	III	AZT+3TC+NVP	9	53200	C			K101E	Resist intermédia NVP
NVP 068	3	M	Euto	≥ 2.500	LM	39	AZT+sd-NVP	630	III	AZT+3TC+NVP	19	7740	C				no resistance mutations
NVP 069	4	F	Euto	< 2.500	LM	39	AZT+sd-NVP	1050	III	AZT+3TC+NVP	38	27000	C				no resistance mutations
NVP 070	8	M	CS	≥ 2.500	LA	15	AZT+sd-NVP	930	II	AZT+3TC+NVP	26	124000	A/D				no resistance mutations
NVP 073	9	F	Euto	< 2.500	LM	37	AZT+sd-NVP	460	II	AZT+3TC+NVP	36	16400	C/D				no resistance mutations
NVP 106	11	F	Euto	< 2.500	LM	25	AZT+sd-NVP	600	III	PreTMF	8	2340	C		M184V	V106A, F227L	Resist 3TC, FTC, EFV, NVP
NVP 108	3	M	Euto	< 2.500	LM	20	AZT+sd-NVP	760	III	PreTMF	4	4810	C		M184V	K103N, Y181C, G190A	Resist: 3TC, FTC, EFV, NVP, ETR, RIL
NVP 109	12	M	Euto	≥ 2.500	LM	16	AZT+sd-NVP	650	III	AZT+3TC+NVP	8	38000	C		Q151M		Resist baixo grau ddI
NVP 111	8	F	Euto	< 2.500	LM	18	AZT+sd-NVP	900	III	AZT+3TC+NVP	23	298000	C				no resistance mutations
NVP 115	12	F	CS	< 2.500	LA	40	AZT+sd-NVP	1050	III	AZT+3TC+NVP	36	718	C		T69N, M184I	A98G, Y181C	Resist 3TC, FTC, EFV, NVP, RIL, intermédia ETR
NVP 116	7	M	Euto	≥ 2.500	LM	36	AZT+sd-NVP	350	III	AZT+3TC+NVP	9	15800	C				no resistance mutations
NVP 118	11	M	Euto	< 2.500	LM	39	AZT+sd-NVP	350	III	PreTMF	7	1248	C		M184V	V106A	Resist 3TC, FTC, NVP, EFV
NVP 122	6	F	Euto	< 2.500	LM	33	AZT	950	III	AZT+3TC+NVP	9	157000	C				no resistance mutations
NVP 123	5	F	Euto	< 2.500	LM	22	AZT+sd-NVP	1040	III	AZT+3TC+NVP	13	124000	C			K103N	Resist NVP, EFV
NVP 124	9	F	Euto	≥ 2.500	LM	17	AZT	470	II	PreTMF	11	34800	C			G190A	Resist NVP, EFV
NVP 127	3	M	Euto	< 2.500	LM	20	AZT+sd-NVP	870	III	AZT+3TC+NVP	8	33400	C				no resistance mutations
NVP 130	9	F	CS	≥ 2.500	LA	19	AZT+sd-NVP	370	III	PreTMF	9	6060	C		M184V, T215Y	A98G, K101E, V108I, Y181C, G190A	Resist AZT, d4T, 3TC, FTC, EFV, NVP, ETR, RIL
NVP 132	7	M	CS	≥ 2.500	LA	28	AZT+sd-NVP	562	III	AZT+3TC+NVP	12	266	C				no resistance mutations
NVP 133	8	M	Euto	≥ 2.500	LM	10	AZT+sd-NVP	198	III	PreTMF	8	26000	C		M41L, A62V, V75A/I, M184V, L210W, T215F/Y	A98G, G190A	Resist todos NRTIs (TDF intermédia), NVP, EFV
NVP 134	4	F	Euto	≥ 2.500	LM	17	AZT+sd-NVP	276	III	AZT+3TC+NVP	5	34200	C				no resistance mutations
NVP 143	3	F	Euto	≥ 2.500	LM	14	AZT+sd-NVP	190	III	PreTMF	11	149000	C		M184V	K103N	Resistente a 3TC, EFV, FTC, NVP; Intermedi ABC,DDI,
NVP 147	6	M	Euto	< 2.500	LM	20	AZT+sd-NVP	743	III	AZT+3TC+NVP	9	1200	C				no resistance mutations
NVP 156	4	M	CS	< 2.500	LM	52	AZT+sd-NVP	390	II	PreTMF	9	55000	C		M184V	Y188L	Resistente 3TC,FTC,EFVNVP,RPV;Intermedia ABC,ETR,DDI
NVP 158	9	M	Euto	≥ 2.500	LM	9	AZT+sd-NVP	430	III	PreTMF	8	137000	C		M41L, M184V, T215Y	K103N, Y318F	Resistente3TC,AZT,EFV,NVP,D4T,FTC; Intermedia ABC,DDI,TDF
NVP 159	6	F	Euto	≥ 2.500	LM	7	AZT+sd-NVP	745	III	AZT+3TC+NVP	13	77000	C	M46I			Baixo grau NFV
NVP 160	9	F	Euto	< 2.500	LM	19	AZT+sd-NVP	167	III	PreTMF	0	428000	C		M184V	A98G, K103N, V108I	Resitent 3TC,EFV,NVP,FTC, Baixo grau ABC,ETR,DDI,RPV
NVP 165	8	M	Euto	≥ 2.500	LM	32	AZT+sd-NVP	670	III	PreTMF	8	833000	C		M184V	V106A, V108I, E138K, F227L	Resistent 3TC,EFV,NVP,FTC, Intermed RPV, Baixo grau ABC, ETR,DDI
NVP167	11	M	Euto	< 2.500	LM	30	AZT+sd-NVP	530	III	PreTMF	8	200000	C	L90M	M184V	K103N, Y181C	Resistent3TC,EFV,FTC,NVP NFV; Intermed SQV/r, RPV,ETR; Baixo grau ABC,ATV/r,FPV/r,LPV/r
NVP 168	7	F	CS	≥ 2.500	LA	24	AZT+sd-NVP	278	III	AZT+3TC+NVP	5	32000	C				no resistance mutations
NVP 190	5	F	Euto	< 2.500	LM	22	AZT+sd-NVP	650	III	AZT+3TC+NVP	8	9600	C				no resistance mutations
NVP 193	11	M	Euto	≥ 2.500	LM	3	AZT+sd-NVP	1005	III	AZT+3TC+NVP	17	44900	C		M184V	K103N, Y181C	Resist :3TC,EFV,NVP,FTC, Interm:ETR,RPV, low; ABC
NVP 194	10	M	Euto	≥ 2.500	LM	18	AZT+sd-NVP	787	III	AZT+3TC+NVP	9	1300	C	M46I	T69N		low; NFV,AZT,D4T,DDI
NVP 195	11	M	Euto	≥ 2.500	LM	7	AZT+sd-NVP	510	IV	PreTMF	5	823000	C		M184V	A98G, K103N, V108I, Y181C, F227L	Resiste: 3TC, EFV, NVP,FTC; Interm ETR,RPV; low: ABC,DDI
NVP 202	11	M	Euto	≥ 2.500	LM	12	AZT+sd-NVP	320	IV	AZT+3TC+NVP	5	67900	C	M46I			low: NFV
NVP 204	8	M	Euto	≥ 2.500	LM	14	AZT+sd-NVP	397	III	AZT+3TC+NVP	8	890	C				no resistance mutations
NVP 206	5	F	Euto	< 2.500	LM	28	AZT+sd-NVP	650	III	AZT+3TC+NVP	4	950	C				no resistance mutations
NVP 208	9	M	Euto	< 2.500	LM	26	AZT+sd-NVP	410	III	PreTMF	9	52400	C		D67N	G190A, K101P	Resistent: NVP,ETR, RPV, EFV, low: , AZT, D4T
NVP210	4	M	Euto	< 2.500	LM	20	AZT+sd-NVP	429	IV	AZT+3TC+NVP	9	513	C			V179T	no resistance mutations
NVP211	11	M	Euto	≥ 2.500	LM	14	AZT+sd-NVP	197	IV	PreTMF	5	139100	C	M46I, Q58E			low: ATV/r, FPV/r, IDV/r, LPV/r, NFV, TPV/r
NVP212	8	M	CS	< 2.500	LM	23	AZT+sd-NVP	290	III	PreTMF	4	90400	C		K70R, M184V	Y181C	Resist: 3TC,FTC,NVP; Interm:EFV, ETR, RPV
NVP213	6	F	Euto	< 2.500	LM	26	AZT+sd-NVP	540	III	AZT+3TC+NVP	7	55700	C			K101E	Interm NVP; low: RPV, ETR,EFV
NVP214	10	M	Euto	< 2.500	LM	30	AZT	1050	III	AZT+3TC+NVP	20	32200	C		M184V	K101N, Y181C, G190A	Resist:3TC,EFV,FTC,NVP: Interm ETR, RPV; low: DDI,ABC
NVP215	11	M	Euto	≥ 2.500	LM	39	AZT+sd-NVP	319	IV	AZT+3TC+NVP	13	27000	C		M184V	K103N, Y181C	Resist: 3TC,EFV, FTC,NVP; Interm: ETR,RPV; low: ABC,DDI
NVP222	5	M	Euto	≥ 2.500	LM	32	AZT+sd-NVP	832	III	AZT+3TC+NVP	28	5300	C				no resistance mutations
NVP223	4	M	Euto	≥ 2.500	LM	41	AZT+sd-NVP	780	III	AZT+3TC+NVP	20	31900	C		M184V	Y181V	Resist 3TC,ETR,NVP,RPV,FTC; Interm: EFV; low: ABC,DDI
NVP225	12	M	CS	≥ 2.500	LM	12	AZT+sd-NVP	245	III	PreTMF	8	24800	C		M184V	A98G, K101E, Y181C, G190A	Resist 3TC,EFV,ETR,FTC,NVP,RPV; low: NFV, ABC,DDI.
NVP227	11	M	Euto	< 2.500	LM	25	AZT+sd-NVP	602	IV	PreTMF	9	8950	C		M184V	V108I, G190A	Resist 3TC,FTC, NVP;Interm: EFV; low ABC, DDI, ETR,RPV
NVP229	4	F	Euto	< 2.500	LM	38	AZT+sd-NVP	390	III	AZT+3TC+NVP	17	900	C				no resistance mutations
NVP230	9	F	Euto	≥ 2.500	LM	9	AZT+sd-NVP	150	IV	PreTMF	3	14800	C		T69N, K219E	K103N, Y181C	Resist NVP, EFV, Interm ETR,RPV; low DDI,D4T,AZT
NVP234	11	M	Euto	≥ 2.500	LM	2	AZT+sd-NVP	190	IV	AZT+3TC+NVP	3	700	C	M46I			Low: NFV
NVP235	4	M	Euto	≥ 2.500	LM	17	AZT+sd-NVP	350	IV	PreTMF	7	300200	C		D67N, T69N, K70R, M184V, T215FV, K219E	K103N, Y181C	Resist 3TC,EFV,AZT,D4T,NVP; Interm ABC,ETR,DDI,RPV; low TDF
NVP236	7	M	Euto	≥ 2.500	LM	22	AZT+sd-NVP	108	III	PreTMF	2	4800	C		D67N, K70R, M184V, K219Q	K103N	Resist:3TC,EFV,FTC,NVP; Interm AZT,RPV; low ABC,DDI,TDF
NVP238	6	M	Euto	< 2.500	LM	34	AZT+sd-NVP	730	III	AZT+3TC+NVP	8	40100	C	L90M	M184V	V106A, G190A	Resist 3TC,EFV,FTC, NVP; low ABC,ETR,RPV
NVP239	11	M	Euto	≥ 2.500	LM	12	AZT+sd-NVP	510	II	AZT+3TC+NVP	18	2034	C/B		M184V, T215Y	K103N, V106M, F227L,	Resist 3TC,EFV,FTC,NVP; Interm ABC,AZT,D4T,RPV; low: DDI
NVP240	4	F	CS	< 2.500	LA	28	AZT+sd-NVP	317	III	PreTMF	7	16300	C		M184V	K103N, Y181C	Resist: 3TC,EFV, FTC, NVP; Interm: ETR,RPV. low: ABC,DDI
NVP242	6	M	Euto	< 2.500	LM	31	AZT+sd-NVP	190	IV	PreTMF	3	74300	C		M184V	V108I, Y181C	Resist 3TC,FTC,NVP; Interm: EFV,ETR,RPV; low DDI,ABC,
NVP 003	6	M	Euto	<2.500	LM	41	1	350	I	AZT+3TC+NVP	12	<50
NVP 004	2	M	Euto	<2.500	LM	26	2	328	II	PreTMF	0	not available
NVP 005	1	M	Euto	<2.500	LM	38	2	342	I	AZT+3TC+NVP	2	<50
NVP 007	2	F	Euto	<2.500	LM	23	2	727	I	AZT+3TC+NVP	3	<50
NVP 010	6	M	Euto	<2.500	LM	35	2	430	II	AZT+3TC+NVP	24	<50
NVP 011	8	F	Euto	<2.500	LM	41	3	500	II	PreTMF	0	not available
NVP 021	6	M	Euto	<2.500	LM	29	2	403	II	PreTMF	0	not available
NVP 022	2	F	Euto	<2.500	LM	37	1	450	II	AZT+3TC+NVP	2	<50
NVP 023	2	F	CS	≥2.500	LA	39	1	780	II	AZT+3TC+NVP	11	<50
NVP 050	6	M	Euto	≥2.500	LM	16	2	930	III	AZT+3TC+NVP	7	<50
NVP 072	4	F	Euto	≥2.500	LM	33	2	350	III	AZT+3TC+NVP	4	<50
NVP 103	3	M	Euto	≥2.500	LM	25	2	950	III	AZT+3TC+NVP	10	<50
NVP 104	10	M	Euto	<2.500	LM	41	2	900	III	AZT+3TC+NVP	17	<50
NVP 105	6	F	Euto	<2.500	LM	29	2	570	III	AZT+3TC+NVP	13	<50
NVP 107	11	M	Euto	≥2.500	LM	38	2	830	III	AZT+3TC+NVP	9	<50
NVP 112	6	M	Euto	≥2.500	LM	41	2	850	III	AZT+3TC+NVP	18	<50
NVP 117	11	M	Euto	<2.500	Lm	36	1	250	III	AZT+3TC+NVP	2	<50
NVP 126	10	F	Euto	<2.500	lm	46	2	650	III	AZT+3TC+NVP	14	<50
NVP 128	11	F	Euto	<2.500	LM	24	2	320	III	AZT+3TC+NVP	9	<50
NVP 129	3	M	Euto	<2.500	LA	34	2	450	III	AZT+3TC+NVP	19	<50
NVP 135	4	F	Euto	<2.500	LM	37	2	784	III	AZT+3TC+NVP	9	<50
NVP 137	11	M	Euto	<2.500	LM	21	2	987	III	AZT+3TC+NVP	4	<50
NVP 138	12	M	Euto	≥2.500	LM	35	2	568	III	AZT+3TC+NVP	7	<50
NVP 139	5	F	Euto	<2.500	LM	37	2	543	III	AZT+3TC+NVP	4	<50
NVP 140	6	F	Euto	<2.500	LM	20	2	256	II	AZT+3TC+NVP	19	<50
NVP 142	11	F	Euto	≥2.500	LM	29	2	320	III	AZT+3TC+NVP	5	<50
NVP 148	3	M	Euto	<2.500	LM	28	2	850	III	AZT+3TC+NVP	2	<50
NVP 149	6	M	Euto	<2.500	LM	46	2	358	III	AZT+3TC+NVP	6	<50
NVP 150	9	F	Euto	<2.500	LM	40	2	420	III	AZT+3TC+NVP	22	<50
NVP 151	6	M	Euto	<2.500	LM	34	2	250	IV	AZT+3TC+NVP	4	not available
NVP 152	5	M	Euto	<2.500	LM	39	2	1050	III	AZT+3TC+NVP	10	not available
NVP 153	9	F	Euto	<2.500	LM	47	2	315	III	AZT+3TC+NVP	12	not available
NVP 154	2	M	Euto	<2.500	LM	34	2	621	III	AZT+3TC+NVP	3	not available
NVP 155	4	M	Euto	≥2.500	LM	42	2	400	III	AZT+3TC+NVP	6	<50
NVP 157	9	M	Euto	<2.500	LM	37	2	1020	III	AZT+3TC+NVP	17	<50
NVP 159	8	F	Euto	<2.500	LM	43	2	960	III	AZT+3TC+NVP	2	not available
VNP 161	10	F	Euto	<2.500	lm	25	2	874	III	AZT+3TC+NVP	16	<50
NVP 162	8	M	CS	≥2.500	LM	36	2	927	III	AZT+3TC+NVP	32	<50
NVP 163	2	F	Euto	<2.500	LM	32	2	460	III	AZT+3TC+NVP	10	<50
NVP 164	9	M	Euto	<2.500	LM	26	2	290	III	AZT+3TC+NVP	3	<50
NVP 166	9	M	Euto	≥2.500	LM	31	2	461	III	AZT+3TC+NVP	6	<50
NVP 169	6	M	Euto	≥2.500	LM	23	2	987	III	AZT+3TC+NVP	13	<50
NVP 170	12	F	Euto	<2.500	LM	37	2	736	III	AZT+3TC+NVP	5	<50
NVP 171	11	M	Euto	<2.500	LM	43	2	380	III	AZT+3TC+NVP	2	<50
NVP 172	7	F	Euto	≥2.500	LM	30	2	900	III	AZT+3TC+NVP	9	<50
NVP 178	3	F	Euto	<2.500	LA	34	2	730	III	AZT+3TC+NVP	28	not available
NVP 179	2	M	CS	≥2.500	LA	13	2	496	IV	AZT+3TC+NVP	19	not available
NVP 180	7	F	Euto	≥2.500	LM	35	2	510	III	AZT+3TC+NVP	6	<50
NVP 181	4	F	Euto	≥2.500	LM	43	2	340	III	AZT+3TC+NVP	10	not available
NVP 182	11	M	Euto	<2.500	LM	36	2	490	III	AZT+3TC+NVP	9	not available
NVP 183	7	M	Euto	<2.500	LM	25	2	630	IV	AZT+3TC+NVP	18	<50
NVP 184	3	M	Euto	≥2.500	LM	18	2	535	III	AZT+3TC+NVP	10	<50
NVP 187	11	F	Euto	≥2.500	LM	35	2	425	IV	AZT+3TC+NVP	7	not available
NVP 188	10	F	CS	<2.500	LA	32	2	670	III	AZT+3TC+NVP	8	<50
NVP 189	2	M	Euto	≥2.500	LM	32	2	410	III	AZT+3TC+NVP	13	<50
NVP 189	9	M	Euto	<2.500	LM	40	2	200	IV	AZT+3TC+NVP	2	<50
NVP 191	8	M	Euto	≥2.500	LM	10	2	760	II	0	0	not available
NVP 192	4	F	Euto	<2.500	LM	44	2	715	III	AZT+3TC+NVP	23	<50
NVP 197	4	F	Euto	<2.500	LM	43	2	430	III	AZT+3TC+NVP	21	<50
NVP 200	9	M	Euto	≥2.500	LM	37	2	290	IV	AZT+3TC+NVP	9	<50
NVP 201	10	F	Euto	<2.500	LM	33	2	422	III	AZT+3TC+NVP	9	<50
NVP 203	9	F	Euto	≥2.500	LM	43	2	543	III	AZT+3TC+NVP	28	<50
NVP 205	10	F	CS	≥2.500	LA	14	2	780	III	AZT+3TC+NVP	9	<50
NVP 207	7	M	Euto	<2.500	LM	36	2	322	III	AZT+3TC+NVP	13	not available
NVP 209	3	M	Euto	<2.500	LM	22	2	713	IV	AZT+3TC+NVP	19	<50
NVP216	4	F	Euto	≥2.500	LM	38	2	257	III	AZT+3TC+NVP	9	<50
NVP217	7	F	Euto	≥2.500	LM	25	2	431	III	AZT+3TC+NVP	17	<50
NVP218	9	M	CS	≥2.500	LA	39	2	678	III	AZT+3TC+NVP	8	<50
NVP219	11	F	Euto	<2.500	LM	36	2	880	III	AZT+3TC+NVP	5	not available
NVP220	8	F	Euto	≥2.500	LM	18	2	296	IV	AZT+3TC+NVP	10	<50
NVP221	7	M	Euto	<2.500	LM	32	2	550	III	AZT+3TC+NVP	9	<50
NVP224	2	M	Euto	<2.500	LM	39	2	1009	III	AZT+3TC+NVP	4	<50
NVP226	9	M	CS	≥2.500	LA	43	2	790	III	AZT+3TC+NVP	16	not available
NVP228	12	M	Euto	<2.500	LM	30	2	520	III	AZT+3TC+NVP	15	not available
NVP231	11	F	Euto	<2.500	LM	33	2	500	III	AZT+3TC+NVP	8	not available
NVP232	8	F	Euto	<2.500	LM	33	2	390	IV	AZT+3TC+NVP	10	not available
NVP233	5	F	CS	<2.500	LM	41	2	420	III	AZT+3TC+NVP	14	not available
NVP237	11	F	Euto	≥2.500	LM	35	2	350	IV	AZT+3TC+NVP	7	not available
	Abbreviations
	NVP	nevirapine
	LA	formula
	LM	breastfeeding
	Euto	eutocic
	CS	caeserian
	PreTMF	prevention of mother to child transmission
	AZT	zidovudine
	3TC	lamivudine

## Sheet: at least one mutation
Study code	Age (months)	Gender	Labour type	Birthweight (g)	Feeding practice	Child TCD4+ (%)	Mother TCD4+ (cells/µl)	Viral load (copies/µl)	HIV-1 subtype	PI associated mutations	NRTI associated mutations	NNRTI associated mutations	Resistance mutations
NVP 001	3	M	Euto	< 2.500	LM	15	465	>10.000.000	C		K219R		Resist interm AZT, d4T
NVP 002	7	F	Euto	≥ 2.500	LM	10	137	150598	C			K103N	Resist EFV, NVP
NVP 006	9	F	Euto	< 2.500	LM	55	622	350000	C		M184V	K103N	Resist NVP, EFV , ABC, ETR,ETC
NVP 012	3	M	Euto	≥ 2.500	LM	18	340	183000	C			Y181C	Resist NVP, EFV; resist interm ETR, RIL
NVP 014	8	M	Euto	< 2.500	LM	22	760	55200	C		D67N, M184V	K101H, G190A	Resist 3TC, FTC, EFV, NVP
NVP 067	4	M	CS	≥ 2.500	LM	10	980	53200	C			K101E	Resist interm NVP
NVP 106	11	F	Euto	< 2.500	LM	25	600	2340	C		M184V	V106A, F227L	Resist 3TC, FTC, EFV, NVP
NVP 108	3	M	Euto	< 2.500	LM	20	760	4810	C		M184V	K103N, Y181C, G190A	Resist: 3TC, FTC, EFV, NVP, ETR, RIL
NVP 109	12	M	Euto	≥ 2.500	LM	16	650	38000	C		Q151M		Resist low level ddI
NVP 115	12	F	CS	< 2.500	LA	40	1050	718	C		T69N, M184I	A98G, Y181C	Resist 3TC, FTC, EFV, NVP, RIL, interm ETR
NVP 118	11	M	Euto	< 2.500	LM	39	350	1248	C		M184V	V106A	Resist 3TC, FTC, NVP, EFV
NVP 123	5	F	Euto	< 2.500	LM	22	1040	124000	C			K103N	Resist NVP, EFV
NVP 124	9	F	Euto	≥ 2.500	LM	17	470	34800	C			G190A	Resist NVP, EFV
NVP 130	9	F	CS	≥ 2.500	LA	19	370	6060	C		M184V, T215Y	A98G, K101E, V108I, Y181C, G190A	Resist AZT, d4T, 3TC, FTC, EFV, NVP, ETR, RIL
NVP 133	8	M	Euto	≥ 2.500	LM	10	198	26000	C		M41L, A62V, V75A/I, M184V, L210W, T215F/Y	A98G, G190A	Resist all NRTIs (TDF interm), NVP, EFV
NVP 143	3	F	Euto	≥ 2.500	LM	14	190	149000	C		M184V	K103N	Resist a 3TC, EFV, FTC, NVP; Interm ABC,DDI,
NVP 156	4	M	CS	< 2.500	LM	52	390	55000	C		M184V	Y188L	Resist 3TC,FTC,EFVNVP,RPV;Interm ABC,ETR,DDI
NVP 158	9	M	Euto	≥ 2.500	LM	9	430	137000	C		M41L, M184V, T215Y	K103N, Y318F	Resist 3TC,AZT,EFV,NVP,D4T,FTC; Interm ABC,DDI,TDF
NVP 159	6	F	Euto	≥ 2.500	LM	7	745	77000	C	M46I			low level NFV
NVP 160	9	F	Euto	< 2.500	LM	19	167	428000	C		M184V	A98G, K103N, V108I	Resitent 3TC,EFV,NVP,FTC, low level ABC,ETR,DDI,RPV
NVP 165	8	M	Euto	≥ 2.500	LM	32	670	833000	C		M184V	V106A, V108I, E138K, F227L	Resist 3TC,EFV,NVP,FTC, Interm RPV, low level ABC, ETR,DDI
NVP167	11	M	Euto	< 2.500	LM	30	530	200000	C	L90M	M184V	K103N, Y181C	Resist 3TC,EFV,FTC,NVP NFV; Interm SQV/r, RPV,ETR; low level ABC,ATV/r,FPV/r,LPV/r
NVP 193	11	M	Euto	≥ 2.500	LM	3	1005	44900	C		M184V	K103N, Y181C	Resist :3TC,EFV,NVP,FTC, Interm:ETR,RPV, Low; ABC
NVP 194	10	M	Euto	≥ 2.500	LM	18	787	1300	C	M46I	T69N		low; NFV,AZT,D4T,DDI
NVP 195	11	M	Euto	≥ 2.500	LM	7	510	823000	C		M184V	A98G, K103N, V108I, Y181C, F227L	Resist: 3TC, EFV, NVP,FTC; Interm ETR,RPV; low: ABC,DDI
NVP 202	11	M	Euto	≥ 2.500	LM	12	320	67900	C	M46I			Low: NFV
NVP 208	9	M	Euto	< 2.500	LM	26	410	52400	C		D67N	G190A, K101P	Resist: NVP,ETR, RPV, EFV, low: AZT, D4T
NVP211	11	M	Euto	≥ 2.500	LM	14	197	139100	C	M46I, Q58E			low: ATV/r, FPV/r, IDV/r, LPV/r, NFV, TPV/r
NVP212	8	M	CS	< 2.500	LM	23	290	90400	C		K70R, M184V	Y181C	Resist: 3TC,FTC,NVP; Interm:EFV, ETR, RPV
NVP213	6	F	Euto	< 2.500	LM	26	540	55700	C			K101E	Interm NVP; Low: RPV, ETR,EFV
NVP214	10	M	Euto	< 2.500	LM	30	1050	32200	C		M184V	K101N, Y181C, G190A	Resist:3TC,EFV,FTC,NVP: Interm ETR, RPV; Low: DDI,ABC
NVP215	11	M	Euto	≥ 2.500	LM	39	319	27000	C		M184V	K103N, Y181C	Resist: 3TC,EFV, FTC,NVP; Interm: ETR,RPV; Low: ABC,DDI
NVP223	4	M	Euto	≥ 2.500	LM	41	780	31900	C		M184V	Y181V	Resist 3TC,ETR,NVP,RPV,FTC; Interm: EFV; Low: ABC,DDI
NVP225	12	M	CS	≥ 2.500	LM	12	245	24800	C		M184V	A98G, K101E, Y181C, G190A	Resist 3TC,EFV,ETR,FTC,NVP,RPV; Low NFV, ABC,DDI.
NVP227	11	M	Euto	< 2.500	LM	25	602	8950	C		M184V	V108I, G190A	Resist 3TC,FTC, NVP;Interm: EFV; Low ABC, DDI, ETR,RPV
NVP230	9	F	Euto	≥ 2.500	LM	9	150	14800	C		T69N, K219E	K103N, Y181C	Resist NVP, EFV, Interm ETR,RPV; Low DDI,D4T,AZT
NVP234	11	M	Euto	≥ 2.500	LM	2	190	700	C	M46I			Low: NFV
NVP235	4	M	Euto	≥ 2.500	LM	17	350	300200	C		D67N, T69N, K70R, M184V, T215FV, K219E	K103N, Y181C	Resist 3TC,EFV,AZT,D4T,NVP; Interm ABC,ETR,DDI,RPV; Low TDF
NVP236	7	M	Euto	≥ 2.500	LM	22	108	4800	C		D67N, K70R, M184V, K219Q	K103N	Resist:3TC,EFV,FTC,NVP; Interm AZT,RPV; Low ABC,DDI,TDF
NVP238	6	M	Euto	< 2.500	LM	34	730	40100	C	L90V	M184V	V106A, G190A	Resist 3TC,EFV,FTC, NVP; Low ABC,ETR,RPV
NVP239	11	M	Euto	≥ 2.500	LM	12	510	2034	C/B		M184V, T215Y	K103N, V106M, F227L,	Resist 3TC,EFV,FTC,NVP; Interm ABC,AZT,D4T,RPV; Low: DDI
NVP240	4	F	CS	< 2.500	LA	28	317	16300	C		M184V	K103N, Y181C	Resist: 3TC,EFV, FTC, NVP; Interm: ETR,RPV. Low: ABC,DDI
NVP242	6	M	Euto	< 2.500	LM	31	190	74300	C		M184V	V108I, Y181C	Resist 3TC,FTC,NVP; Interm: EFV,ETR,RPV; Low DDI,ABC,
Abbreviations
NVP	nevirapine
LA	formula
LM	breastfeeding
Euto	eutocic
CS	caeserian
AZT	zidovudine
3TC	lamivudine

## Sheet: resistance to NVP
Study code	Age (months)	Gender	Labour type	Birthweight (g)	Feeding practice	Child TCD4+ (%)	Mother TCD4+ (cells/µl)	Viral load (copies/µl)	HIV-1 subtype	PI associated mutations	NRTI associated mutations	NNRTI associated mutations	Resistance mutations
NVP 002	7	F	Euto	≥ 2.500	LM	10	137	150598	C			K103N	Resist EFV, NVP
NVP 006	9	F	Euto	< 2.500	LM	55	622	350000	C		M184V	K103N	Resist NVP, EFV , ABC, ETR,ETC
NVP 012	3	M	Euto	≥ 2.500	LM	18	340	183000	C			Y181C	Resist NVP, EFV; resist intermédia ETR, RIL
NVP 014	8	M	Euto	< 2.500	LM	22	760	55200	C		D67N, M184V	K101H, G190A	Resist 3TC, FTC, EFV, NVP
NVP 067	4	M	CS	≥ 2.500	LM	10	980	53200	C			K101E	Resist intermédia NVP
NVP 106	11	F	Euto	< 2.500	LM	25	600	2340	C		M184V	V106A, F227L	Resist 3TC, FTC, EFV, NVP
NVP 108	3	M	Euto	< 2.500	LM	20	760	4810	C		M184V	K103N, Y181C, G190A	Resist: 3TC, FTC, EFV, NVP, ETR, RIL
NVP 115	12	F	CS	< 2.500	LA	40	1050	718	C		T69N, M184I	A98G, Y181C	Resist 3TC, FTC, EFV, NVP, RIL, intermédia ETR
NVP 118	11	M	Euto	< 2.500	LM	39	350	1248	C		M184V	V106A	Resist 3TC, FTC, NVP, EFV
NVP 123	5	F	Euto	< 2.500	LM	22	1040	124000	C			K103N	Resist NVP, EFV
NVP 124	9	F	Euto	≥ 2.500	LM	17	470	34800	C			G190A	Resist NVP, EFV
NVP 130	9	F	CS	≥ 2.500	LA	19	370	6060	C		M184V, T215Y	A98G, K101E, V108I, Y181C, G190A	Resist AZT, d4T, 3TC, FTC, EFV, NVP, ETR, RIL
NVP 133	8	M	Euto	≥ 2.500	LM	10	198	26000	C		M41L, A62V, V75A/I, M184V, L210W, T215F/Y	A98G, G190A	Resist todos NRTIs (TDF intermédia), NVP, EFV
NVP 143	3	F	Euto	≥ 2.500	LM	14	190	149000	C		M184V	K103N	Resistente a 3TC, EFV, FTC, NVP; Intermedi ABC,DDI,
NVP 156	4	M	CS	< 2.500	LM	52	390	55000	C		M184V	Y188L	Resistente 3TC,FTC,EFVNVP,RPV;Intermedia ABC,ETR,DDI
NVP 158	9	M	Euto	≥ 2.500	LM	9	430	137000	C		M41L, M184V, T215Y	K103N, Y318F	Resistente3TC,AZT,EFV,NVP,D4T,FTC; Intermedia ABC,DDI,TDF
NVP 160	9	F	Euto	< 2.500	LM	19	167	428000	C		M184V	A98G, K103N, V108I	Resitent 3TC,EFV,NVP,FTC, Baixo grau ABC,ETR,DDI,RPV
NVP 165	8	M	Euto	≥ 2.500	LM	32	670	833000	C		M184V	V106A, V108I, E138K, F227L	Resistent 3TC,EFV,NVP,FTC, Intermed RPV, Baixo grau ABC, ETR,DDI
NVP167	11	M	Euto	< 2.500	LM	30	530	200000	C	L90M	M184V	K103N, Y181C	Resistent3TC,EFV,FTC,NVP NFV; Intermed SQV/r, RPV,ETR; Baixo grau ABC,ATV/r,FPV/r,LPV/r
NVP 193	11	M	Euto	≥ 2.500	LM	3	1005	44900	C		M184V	K103N, Y181C	Resist :3TC,EFV,NVP,FTC, Intermedia:ETR,RPV, Baixa; ABC
NVP 195	11	M	Euto	≥ 2.500	LM	7	510	823000	C		M184V	A98G, K103N, V108I, Y181C, F227L	Resiste: 3TC, EFV, NVP,FTC; Intermedia ETR,RPV; Baixa: ABC,DDI
NVP 208	9	M	Euto	< 2.500	LM	26	410	52400	C		D67N	G190A, K101P	Resistent: NVP,ETR, RPV, EFV, Baixa: , AZT, D4T
NVP212	8	M	CS	< 2.500	LM	23	290	90400	C		K70R, M184V	Y181C	Resistente: 3TC,FTC,NVP; Intermedia:EFV, ETR, RPV
NVP213	6	F	Euto	< 2.500	LM	26	540	55700	C			K101E	Intermedia NVP; Baixa: RPV, ETR,EFV
NVP214	10	M	Euto	< 2.500	LM	30	1050	32200	C		M184V	K101N, Y181C, G190A	Resistente:3TC,EFV,FTC,NVP: Intermedia ETR, RPV; Baixa: DDI,ABC
NVP215	11	M	Euto	≥ 2.500	LM	39	319	27000	C		M184V	K103N, Y181C	Resistente: 3TC,EFV, FTC,NVP; Intermedia: ETR,RPV; Baixa: ABC,DDI
NVP223	4	M	Euto	≥ 2.500	LM	41	780	31900	C		M184V	Y181V	Resistente 3TC,ETR,NVP,RPV,FTC; Intermedia: EFV; Baixa: ABC,DDI
NVP225	12	M	CS	≥ 2.500	LM	12	245	24800	C		M184V	A98G, K101E, Y181C, G190A	Resistente 3TC,EFV,ETR,FTC,NVP,RPV; BaixaNFV, ABC,DDI.
NVP227	11	M	Euto	< 2.500	LM	25	602	8950	C		M184V	V108I, G190A	Ressist 3TC,FTC, NVP;Intermedia: EFV; Baixa ABC, DDI, ETR,RPV
NVP230	9	F	Euto	≥ 2.500	LM	9	150	14800	C		T69N, K219E	K103N, Y181C	Resistente NVP, EFV, Intermedia ETR,RPV; Baixa DDI,D4T,AZT
NVP235	4	M	Euto	≥ 2.500	LM	17	350	300200	C		D67N, T69N, K70R, M184V, T215FV, K219E	K103N, Y181C	Resistente 3TC,EFV,AZT,D4T,NVP; Intermedia ABC,ETR,DDI,RPV; Baixa TDF
NVP236	7	M	Euto	≥ 2.500	LM	22	108	4800	C		D67N, K70R, M184V, K219Q	K103N	Resistente:3TC,EFV,FTC,NVP; Intermedia AZT,RPV; Baixa ABC,DDI,TDF
NVP238	6	M	Euto	< 2.500	LM	34	730	40100	C	L90V	M184V	V106A, G190A	Resistente 3TC,EFV,FTC, NVP; Baixa ABC,ETR,RPV
NVP239	11	M	Euto	≥ 2.500	LM	12	510	2034	C/B		M184V, T215Y	K103N, V106M, F227L,	Resistencia 3TC,EFV,FTC,NVP; Intermedia ABC,AZT,D4T,RPV; Baixa: DDI
NVP240	4	F	CS	< 2.500	LA	28	317	16300	C		M184V	K103N, Y181C	Resistente: 3TC,EFV, FTC, NVP; Intermedia: ETR,RPV. Baixa: ABC,DDI
NVP242	6	M	Euto	< 2.500	LM	31	190	74300	C		M184V	V108I, Y181C	Resistente 3TC,FTC,NVP; Intermedia: EFV,ETR,RPV; Baixa DDI,ABC,
Abbreviations
NVP	nevirapine
LA	formula
LM	breastfeeding
Euto	eutocic
CS	caeserian
AZT	zidovudine
3TC	lamivudine
